# Supplementary material for: Cardiac metastatic melanoma presenting with ventricular tachycardia: a multimodality imaging evaluation case report
Source: Eur Heart J Case Rep. 2024 Sep 14;8(10):ytae505. doi: 10.1093/ehjcr/ytae505 (PMC11462447; doi:10.1093/ehjcr/ytae505)
Supplement: ytae505_Supplementary_Data [file ytae505_supplementary_data.zip]

Archive with 11 entries (11 files):
- Supplemental Appendix 01-07-2024.docx
- Video #1 (TTE Four-chamber contrast).mp4
- Video #2 (TTE Two-Chamber Mitral regurgitation).mp4
- Video #3 (TTE Two-Chamber Contrast).mp4
- Video #4 (Short Axis Contrast).mp4
- Video #5 (TTE Modified PLAX contrast).mp4
- Video #6 (CMR 4 Chamber).mp4
- Video #7 (CMR 2 Chamber MR).mp4
- Video #8 (CMR 3 Chamber).mp4
- Video #9 (CMR Perfusion).mp4
- Video Descriptions01-07-2024.docx
